# Supplementary material for: High-dose romosozumab promoted bone regeneration of critical-size ulnar defect filled with demineralized bone matrix in nonhuman primates
Source: J Orthop Translat. 2025 Jul 10;54:1–7. doi: 10.1016/j.jot.2025.06.019 (PMC12343352; doi:10.1016/j.jot.2025.06.019)
Supplement: Multimedia component 2 [file mmc2.zip]

Archive with 1 entries (1 files):
- Cynos Ulnar healing_JOT COI_Signed_02.24.2025.rtf
